# Supplementary material for: Epidemiological Investigation of Animal Brucellosis in Domestic Ruminants in Greece from 2015 to 2022 and Genetic Characterization of Prevalent Strains
Source: Pathogens. 2024 Aug 26;13(9):720. doi: 10.3390/pathogens13090720 (PMC11434918; doi:10.3390/pathogens13090720)
Supplement: Supplementary file 1 [file pathogens-13-00720-s001.zip]

Archive with 1 entries (1 files):
- pathogens-3140073-supplementary.pdf
